# Supplementary material for: Comparative Plastid Genome and Phylogenomic Analyses of Potamogeton Species
Source: Genes (Basel). 2023 Oct 7;14(10):1914. doi: 10.3390/genes14101914 (PMC10606940; doi:10.3390/genes14101914)
Supplement: Supplementary file 1 [file genes-14-01914-s001.zip]

Archive with 1 entries (1 files):
- genes-2636054-supplementary.xlsx
