# Supplementary material for: Comparative Plastid Genome and Phylogenomic Analyses of Potamogeton Species
Source: Genes (Basel). 2023 Oct 7;14(10):1914. doi: 10.3390/genes14101914 (PMC10606940; doi:10.3390/genes14101914)
Supplement: Supplementary file 1 [file genes-14-01914-s001.zip › genes-2636054-supplementary.xlsx]

## Sheet: Sheet1
Supplementary Material Table S1. List of the genes in 21 Alismatales chloroplast genomes.
Acorus gramineus	Tofieldia thibetica	Sagittaria lichuanensis	Najas flexilis	Eldea canadensis	Blyxa aubertii	Ottelia guanyangensis	Ottelia alismoides	Ottelia cordata	Ottelia emersa	Aponogeton desertorum	Aponogeton madagascariensis	Ruppia brevipedunculata	Syringodium isoetifolium	Stuckenia pectinata	Potamogeton perfoliatus1	Potamogeton perfoliatus2	Potamogeton maackianus	Potamogeton crispus	Potamogeton wrightii	Potamogeton distinctus
NC_026299	NC_029813	KT89952	NC_021936	NC_018541	MK940507	MK940522	MK940517	MK940519	MK940520	MK570533	MK570534	NC_051974	MZ325253	MN661144	NC_029814	This study(OQ561452)	This study(OQ561451)	This study(OQ561449)	This study(OQ561453)	This study(OQ561450)
x	accD	accD	accD	accD	accD	accD	accD	accD	accD	accD	accD	accD	accD	accD	accD	accD	accD	accD	accD	accD
atpA	atpA	atpA	atpA	atpA	atpA	atpA	atpA	atpA	atpA	atpA	atpA	atpA	atpA	atpA	atpA	atpA	atpA	atpA	atpA	atpA
atpB	atpB	atpB	atpB	atpB	atpB	atpB	atpB	atpB	atpB	atpB	atpB	atpB	atpB	atpB	atpB	atpB	atpB	atpB	atpB	atpB
atpE	atpE	atpE	atpE	atpE	atpE	atpE	atpE	atpE	atpE	atpE	atpE	atpE	atpE	atpE	atpE	atpE	atpE	atpE	atpE	atpE
atpF	atpF	atpF	atpF	atpF	atpF	atpF	atpF	atpF	atpF	atpF	atpF	atpF	atpF	atpF	atpF	atpF	atpF	atpF	atpF	atpF
atpH	atpH	atpH	atpH	atpH	atpH	atpH	atpH	atpH	atpH	atpH	atpH	atpH	atpH	atpH	atpH	atpH	atpH	atpH	atpH	atpH
atpI	atpI	atpI	atpI	atpI	atpI	atpI	atpI	atpI	atpI	atpI	atpI	atpI	atpI	atpI	atpI	atpI	atpI	atpI	atpI	atpI
ccsA	ccsA	ccsA	ccsA	ccsA	ccsA	ccsA	ccsA	ccsA	ccsA	ccsA	ccsA	ccsA	ccsA	ccsA	ccsA	ccsA	ccsA	ccsA	ccsA	ccsA
cemA	cemA	cemA	cemA	cemA	cemA	cemA	cemA	cemA	cemA	cemA	cemA	cemA	cemA	cemA	cemA	cemA	cemA	cemA	cemA	cemA
clpP	clpP	clpP	clpP	clpP	clpP	clpP	clpP	clpP	clpP	clpP	clpP	clpP	clpP	clpP	clpP	clpP	clpP	clpP	clpP	clpP
infA	infA	infA	x	infA	infA	infA	infA	infA	infA	infA	infA	infA	infA	infA	infA	infA	infA	infA	infA	infA
matK	matK	matK	matK	matK	matK	matK	matK	matK	matK	matK	matK	matK	matK	matK	matK	matK	matK	matK	matK	matK
ndhA	ndhA	ndhA	x	ndhA	ndhA	ndhA	ndhA	ndhA	ndhA	ndhA	ndhA	ndhA	ndhA	ndhA	ndhA	ndhA	ndhA	ndhA	ndhA	ndhA
ndhB	ndhB	ndhB	x	ndhB	ndhB	ndhB	ndhB	ndhB	ndhB	ndhB	ndhB	ndhB	ndhB	ndhB	ndhB	ndhB	ndhB	ndhB	ndhB	ndhB
ndhC	ndhC	ndhC	x	ndhC	ndhC	ndhC	ndhC	ndhC	ndhC	ndhC	ndhC	ndhC	ndhC	ndhC	ndhC	ndhC	ndhC	ndhC	ndhC	ndhC
ndhD	ndhD	ndhD	x	ndhD	ndhD	ndhD	ndhD	ndhD	ndhD	ndhD	ndhD	ndhD	ndhD	ndhD	ndhD	ndhD	ndhD	ndhD	ndhD	ndhD
ndhE	ndhE	ndhE	x	ndhE	ndhE	ndhE	ndhE	ndhE	ndhE	ndhE	ndhE	ndhE	ndhE	ndhE	ndhE	ndhE	ndhE	ndhE	ndhE	ndhE
ndhF	ndhF	ndhF	x	ndhF	ndhF	ndhF	ndhF	ndhF	ndhF	ndhF	ndhF	ndhF	ndhF	ndhF	ndhF	ndhF	ndhF	ndhF	ndhF	ndhF
ndhG	ndhG	ndhG	x	ndhG	ndhG	ndhG	ndhG	ndhG	ndhG	ndhG	ndhG	ndhG	ndhG	ndhG	ndhG	ndhG	ndhG	ndhG	ndhG	ndhG
ndhH	ndhH	ndhH	x	ndhH	ndhH	ndhH	ndhH	ndhH	ndhH	ndhH	ndhH	ndhH	ndhH	ndhH	ndhH	ndhH	ndhH	ndhH	ndhH	ndhH
ndhI	ndhI	ndhI	x	ndhI	ndhI	ndhI	ndhI	ndhI	ndhI	ndhI	ndhI	ndhI	ndhI	ndhI	ndhI	ndhI	ndhI	ndhI	ndhI	ndhI
ndhJ	ndhJ	ndhJ	x	ndhJ	ndhJ	ndhJ	ndhJ	ndhJ	ndhJ	ndhJ	ndhJ	ndhJ	ndhJ	ndhJ	ndhJ	ndhJ	ndhJ	ndhJ	ndhJ	ndhJ
ndhK	ndhK	ndhK	x	ndhK	ndhK	ndhK	ndhK	ndhK	ndhK	ndhK	ndhK	ndhK	ndhK	ndhK	ndhK	ndhK	ndhK	ndhK	ndhK	ndhK
petA	petA	petA	petA	petA	petA	petA	petA	petA	petA	petA	petA	petA	petA	petA	petA	petA	petA	petA	petA	petA
petB	petB	petB	petB	petB	petB	petB	petB	petB	petB	petB	petB	petB	petB	petB	petB	petB	petB	petB	petB	petB
petD	petD	petD	petD	petD	petD	petD	petD	petD	petD	petD	petD	petD	petD	petD	petD	petD	petD	petD	petD	petD
petG	petG	petG	petG	petG	petG	petG	petG	petG	petG	petG	petG	petG	petG	petG	petG	petG	petG	petG	petG	petG
petL	petL	petL	petL	petL	petL	petL	petL	petL	petL	petL	petL	petL	petL	petL	petL	petL	petL	petL	petL	petL
petN	petN	petN	petN	petN	petN	petN	petN	petN	petN	petN	petN	petN	petN	petN	petN	petN	petN	petN	petN	petN
psaA	psaA	psaA	psaA	psaA	psaA	psaA	psaA	psaA	psaA	psaA	psaA	psaA	psaA	psaA	psaA	psaA	psaA	psaA	psaA	psaA
psaB	psaB	psaB	psaB	psaB	psaB	psaB	psaB	psaB	psaB	psaB	psaB	psaB	psaB	psaB	psaB	psaB	psaB	psaB	psaB	psaB
psaC	psaC	psaC	psaC	psaC	psaC	psaC	psaC	psaC	psaC	psaC	psaC	psaC	psaC	psaC	psaC	psaC	psaC	psaC	psaC	psaC
psaI	psaI	psaI	psaI	psaI	psaI	psaI	psaI	psaI	psaI	psaI	psaI	psaI	psaI	psaI	psaI	psaI	psaI	psaI	psaI	psaI
psaJ	psaJ	psaJ	psaJ	psaJ	psaJ	psaJ	psaJ	psaJ	psaJ	psaJ	psaJ	psaJ	psaJ	psaJ	psaJ	psaJ	psaJ	psaJ	psaJ	psaJ
psbA	psbA	psbA	psbA	psbA	psbA	psbA	psbA	psbA	psbA	psbA	psbA	psbA	psbA	psbA	psbA	psbA	psbA	psbA	psbA	psbA
psbB	psbB	psbB	psbB	psbB	psbB	psbB	psbB	psbB	psbB	psbB	psbB	psbB	psbB	psbB	psbB	psbB	psbB	psbB	psbB	psbB
psbC	psbC	psbC	psbC	psbC	psbC	psbC	psbC	psbC	psbC	psbC	psbC	psbC	psbC	psbC	psbC	psbC	psbC	psbC	psbC	psbC
psbD	psbD	psbD	psbD	psbD	psbD	psbD	psbD	psbD	psbD	psbD	psbD	psbD	psbD	psbD	psbD	psbD	psbD	psbD	psbD	psbD
psbE	psbE	psbE	psbE	psbE	psbE	psbE	psbE	psbE	psbE	psbE	psbE	psbE	psbE	psbE	psbE	psbE	psbE	psbE	psbE	psbE
psbF	psbF	psbF	psbF	psbF	psbF	psbF	psbF	psbF	psbF	psbF	psbF	psbF	psbF	psbF	psbF	psbF	psbF	psbF	psbF	psbF
psbH	psbH	psbH	x	psbH	psbH	psbH	psbH	psbH	psbH	psbH	psbH	psbH	psbH	psbH	psbH	psbH	psbH	psbH	psbH	psbH
psbI	psbI	psbI	psbI	psbI	psbI	psbI	psbI	psbI	psbI	psbI	psbI	psbI	psbI	psbI	psbI	psbI	psbI	psbI	psbI	psbI
psbJ	psbJ	psbJ	psbJ	psbJ	psbJ	psbJ	psbJ	psbJ	psbJ	psbJ	psbJ	psbJ	psbJ	psbJ	psbJ	psbJ	psbJ	psbJ	psbJ	psbJ
psbK	psbK	psbK	psbK	psbK	psbK	psbK	psbK	psbK	psbK	psbK	psbK	psbK	psbK	psbK	psbK	psbK	psbK	psbK	psbK	psbK
psbL	psbL	psbL	psbL	psbL	psbL	psbL	psbL	psbL	psbL	psbL	psbL	psbL	psbL	psbL	psbL	psbL	psbL	psbL	psbL	psbL
psbM	psbM	psbM	psbM	psbM	psbM	psbM	psbM	psbM	psbM	psbM	psbM	psbM	psbM	psbM	psbM	psbM	psbM	psbM	psbM	psbM
psbN	psbN	psbN	psbN	psbN	psbN	psbN	psbN	psbN	psbN	psbN	psbN	psbN	psbN	psbN	psbN	psbN	psbN	psbN	psbN	psbN
psbT	psbT	psbT	psbT	psbT	psbT	psbT	psbT	psbT	psbT	psbT	psbT	psbT	psbT	psbT	psbT	psbT	psbT	psbT	psbT	psbT
psbZ	psbZ	psbZ	psbZ	psbZ	psbZ	psbZ	psbZ	psbZ	psbZ	psbZ	psbZ	psbZ	psbZ	psbZ	psbZ	psbZ	psbZ	psbZ	psbZ	psbZ
rbcL	rbcL	rbcL	rbcL	rbcL	rbcL	rbcL	rbcL	rbcL	rbcL	rbcL	rbcL	rbcL	rbcL	rbcL	rbcL	rbcL	rbcL	rbcL	rbcL	rbcL
rpl2	rpl2	rpl2	rpl2	rpl2	rpl2	rpl2	rpl2	rpl2	rpl2	rpl2	rpl2	rpl2	rpl2	rpl2	ropC1	ropC1	ropC1	ropC1	ropC1	ropC1
rpl14	rpl14	rpl14	rpl14	rpl14	rpl14	rpl14	rpl14	rpl14	rpl14	rpl14	rpl14	rpl14	rpl14	rpl14	rpl2	rpl2	rpl2	rpl2	rpl2	rpl2
rpl16	rpl16	rpl16	rpl16	rpl16	rpl16	rpl16	rpl16	rpl16	rpl16	rpl16	rpl16	rpl16	rpl16	rpl16	rpl14	rpl14	rpl14	rpl14	rpl14	rpl14
rpl20	rpl20	rpl20	rpl20	rpl20	rpl20	rpl20	rpl20	rpl20	rpl20	rpl20	rpl20	rpl20	rpl20	rpl20	rpl16	rpl16	rpl16	rpl16	rpl16	rpl16
rpl22	rpl22	rpl22	rpl22	rpl22	rpl22	rpl22	rpl22	rpl22	rpl22	rpl22	rpl22	rpl22	rpl22	rpl22	rpl20	rpl20	rpl20	rpl20	rpl20	rpl20
rpl23	rpl23	rpl23	rpl23	rpl23	rpl23	rpl23	rpl23	rpl23	rpl23	rpl23	rpl23	rpl23	rpl23	rpl23	rpl22	rpl22	rpl22	rpl22	rpl22	rpl22
rpl32	rpl32	rpl32	rpl32	rpl32	rpl32	rpl32	rpl32	rpl32	rpl32	rpl32	rpl32	rpl32	rpl32	rpl32	rpl23	rpl23	rpl23	rpl23	rpl23	rpl23
rpl33	rpl33	rpl33	rpl33	rpl33	rpl33	rpl33	rpl33	rpl33	rpl33	rpl33	rpl33	rpl33	rpl33	rpl33	rpl32	rpl32	rpl32	rpl32	rpl32	rpl32
rpl36	rpl36	rpl36	rpl36	rpl36	rpl36	rpl36	rpl36	rpl36	rpl36	rpl36	rpl36	rpl36	rpl36	rpl36	rpl33	rpl33	rpl33	rpl33	rpl33	rpl33
rpoA	rpoA	rpoA	rpoA	rpoA	rpoA	rpoA	rpoA	rpoA	rpoA	rpoA	rpoA	rpoA	rpoA	rpoA	rpl36	rpl36	rpl36	rpl36	rpl36	rpl36
rpoB	rpoB	rpoB	rpoB	rpoB	rpoB	rpoB	rpoB	rpoB	rpoB	rpoB	rpoB	rpoB	rpoB	rpoB	rpoA	rpoA	rpoA	rpoA	rpoA	rpoA
rpoC1	rpoC1	rpoC1	rpoC1	rpoC1	rpoC1	rpoC1	rpoC1	rpoC1	rpoC1	rpoC1	rpoC1	rpoC1	rpoC1	rpoC1	rpoB	rpoB	rpoB	rpoB	rpoB	rpoB
rpoC2	rpoC2	rpoC2	rpoC2	rpoC2	rpoC2	rpoC2	rpoC2	rpoC2	rpoC2	rpoC2	rpoC2	rpoC2	rpoC2	rpoC2	rpoC2	rpoC2	rpoC2	rpoC2	rpoC2	rpoC2
rps2	rps2	rps2	rps2	rps2	rps2	rps2	rps2	rps2	rps2	rps2	rps2	rps2	rps2	rps2	rps2	rps2	rps2	rps2	rps2	rps2
rps3	rps3	rps3	rps3	rps3	rps3	rps3	rps3	rps3	rps3	rps3	rps3	rps3	rps3	rps3	rps3	rps3	rps3	rps3	rps3	rps3
rps4	rps4	rps4	rps4	rps4	rps4	rps4	rps4	rps4	rps4	rps4	rps4	rps4	rps4	rps4	rps4	rps4	rps4	rps4	rps4	rps4
rps7	rps7	rps7	rps7	rps7	rps7	rps7	rps7	rps7	rps7	rps7	rps7	rps7	rps7	rps7	rps7	rps7	rps7	rps7	rps7	rps7
rps8	rps8	rps8	rps8	rps8	rps8	rps8	rps8	rps8	rps8	rps8	rps8	rps8	rps8	rps8	rps8	rps8	rps8	rps8	rps8	rps8
rps11	rps11	rps11	rps11	rps11	rps11	rps11	rps11	rps11	rps11	rps11	rps11	rps11	rps11	rps11	rps11	rps11	rps11	rps11	rps11	rps11
rps12	rps12	rps12	rps12	rps12	rps12	rps12	rps12	rps12	rps12	rps12	rps12	rps12	rps12	rps12	rps12	rps12	rps12	rps12	rps12	rps12
rps14	rps14	rps14	rps14	rps14	rps14	rps14	rps14	rps14	rps14	rps14	rps14	rps14	rps14	rps14	rps14	rps14	rps14	rps14	rps14	rps14
rps15	rps15	rps15	rps15	rps15	rps15	rps15	rps15	rps15	rps15	rps15	rps15	rps15	rps15	rps15	rps15	rps15	rps15	rps15	rps15	rps15
rps16	rps16	rps16	rps16	rps16	rps16	rps16	rps16	rps16	rps16	rps16	rps16	rps16	rps16	rps16	rps16	rps16	rps16	rps16	rps16	rps16
rps18	rps18	rps18	rps18	rps18	rps18	rps18	rps18	rps18	rps18	rps18	rps18	rps18	rps18	rps18	rps18	rps18	rps18	rps18	rps18	rps18
rps19	rps19	rps19	rps19	rps19	rps19	rps19	rps19	rps19	rps19	rps19	rps19	rps19	rps19	rps19	rps19	rps19	rps19	rps19	rps19	rps19
ycf1	ycf1	ycf1	ycf1	ycf1	ycf1	ycf1	ycf1	ycf1	ycf1	ycf1	ycf1	ycf1	ycf1	ycf1	ycf1	ycf1	ycf1	ycf1	ycf1	ycf1
ycf2	ycf2	ycf2	ycf2	ycf2	ycf2	ycf2	ycf2	ycf2	ycf2	ycf2	ycf2	ycf2	ycf2	ycf2	ycf2	ycf2	ycf2	ycf2	ycf2	ycf2
ycf3	ycf3	ycf3	ycf3	ycf3	ycf3	ycf3	ycf3	ycf3	ycf3	ycf3	ycf3	ycf3	ycf3	ycf3	ycf3	ycf3	ycf3	ycf3	ycf3	ycf3
ycf4	ycf4	ycf4	ycf4	ycf4	ycf4	ycf4	ycf4	ycf4	ycf4	ycf4	ycf4	ycf4	ycf4	ycf4	ycf4	ycf4	ycf4	ycf4	ycf4	ycf4
